# Supplementary material for: Extremes of Interferon-Stimulated Gene Expression Associate with Worse Outcomes in the Acute Respiratory Distress Syndrome
Source: PLoS One. 2016 Sep 8;11(9):e0162490. doi: 10.1371/journal.pone.0162490 (PMC5015849; doi:10.1371/journal.pone.0162490)
Supplement: S1 Dataset — (TXT) [file pone.0162490.s001.txt]

log2[Ct(ISG)/Ct(GAPDH)*1e5]								

	MX1	ISG15	IFIT1			MX1	ISG15	IFIT1
Pt059	17.92473	18.56673	14.72776		V013	20.36464	18.05484	19.13971
Pt109	18.34964	14.78964	17.64964		V015	18.44476	15.46084	16.35466
Pt005	17.72933	16.37575	16.39776		V008	18.04473	14.33734	17.33995
Pt056	17.0514	16.9354	14.51785		V052	16.71934	16.05537	16.45443
Pt104	17.31964	14.1946	16.34464		V025	16.09507	14.37178	15.28048
Pt061	16.98622	14.02133	16.12052		V058	15.5265	14.11146	15.49872
Pt047	16.27814	14.45263	16.33389		V018	15.92463	12.50184	14.5326
Pt016	17.10464	14.16734	15.26345		V029	15.12364	13.33036	14.29491
Pt003	16.46404	14.37606	15.24369		V020	15.24377	12.47675	14.84353
Pt077	15.92965	13.69968	16.17658		V063	15.48621	12.70995	14.30919
Pt068	15.62177	14.13771	14.88889		V006	14.03617	12.7936	14.71532
Pt001	16.32509	13.65709	14.60131		V023	14.63821	12.5265	13.90124
Pt110	16.61965	12.59968	14.98966		V031	14.64948	12.75238	13.50184
Pt050	15.8484	15.44139	12.50134		V030	14.82873	12.57459	12.83368
Pt057	14.92861	15.32759	13.42233		V064	15.0868	11.55075	13.3443
Pt072	15.31964	12.68475	14.8448		V019	14.04474	11.39874	14.04474
Pt049	15.67356	14.12453	12.7292		V035	13.25857	12.64386	13.43827
Pt022	15.69965	13.62354	13.01437		V017	15.35466	11.03617	12.94764
Pt118	16.24963	11.98477	14.04968		V038	13.48935	11.92926	12.91064
Pt108	15.80464	10.69	14.54466		V016	13.78341	10.96578	12.96578
Pt012	16.73964	11.19229	12.84373		V011	14.88226	10.55075	12.16742
Pt062	14.70736	12.58449	12.83348		V003	14.26591	10.3443	12.66622
Pt090	14.80464	11.79969	13.51964		V012	15.16349	9.813781	12.28771
Pt018	15.01963	11.82655	13.05867		V007	13.91064	10.81378	12.37178
Pt078	14.95778	11.53187	13.13875		V027	13.13571	11.22882	12.22882
Pt069	14.14155	11.44863	13.76197		V005	14.58637	9.965784	12.00141
Pt064	14.04789	11.64836	13.4074		V034	12.13571	11.59805	12.59805
Pt054	14.67182	13.0868	10.78054		V021	13.0189	10.89178	12.13571
Pt101	14.72962	10.66	12.99965		V014	14.11959	9.965784	11.89178
Pt121	15.72465	9.843921	12.69458		V046	12.89178	11.03617	11.85331
Pt094	14.36461	11.06474	12.48457		V054	12.83368	10.64386	12.13571
Pt084	13.49461	11.47978	12.33455		V002	14.54472	8.965784	11.96578
Pt021	14.80464	10.44501	11.71639		V022	12.62114	10.81378	11.81378
Pt100	13.26971	10.77479	12.34457		V056	12.73132	10.45121	11.64386
Pt017	14.58965	9.923327	11.14784		V037	12.31628	10.96578	11.45121
Pt073	13.06962	9.33539	12.97477		V024	12.50184	10.96578	11.10329
Pt065	12.90914	10.31854	11.73894		V010	13.0868	9.643856	11.73132
Pt014	13.56463	9.97298	11.1453		V055	12.31628	9.965784	11.89178
Pt055	13.20854	12.03858	9.413628		V068	13.11959	8.965784	11.39874
Pt093	13.44463	9.870365	11.30492		V059	11.45121	9.643856	10.64386
Pt111	13.18457	10.25974	10.94471					
Pt098	13.40461	9.629356	10.83447					
Pt013	14.30962	8.921841	10.60918					
Pt107	12.1095	9.28077	12.34956					
Pt117	12.56463	10.40939	10.74987					
Pt007	13.07012	9.906891	10.56415
Pt102	12.92463	8.933691	11.46964
Pt114	13.00965	9.643856	10.43983
Pt112	12.47472	9.214319	10.9993
Pt113	13.38465	8.703903	10.57459
Pt053	12.13475	11.11374	9.409391
Pt081	13.7196	9.100662	9.599913
Pt051	11.81658	10.96434	9.118941
Pt026	12.9796	9.390169	9.344296
Pt060	11.70563	8.60733	10.78136
Pt092	12.29462	8.754888	9.794415
Pt099	11.81978	9.014021	9.874981
Pt031	11.46455	8.47978	10.5708
Pt075	11.20457	8.076816	10.79279
Pt096	12.56962	8.383704	8.810572
Pt029	11.20945	7.948367	10.49486
Pt058	11.47877	10.81698	7.285402
Pt116	12.65955	7.918863	8.73471
Pt006	11.89178	10.22521	7.108524
Pt071	11.50432	7.629356	9.859535
Pt091	11.14466	8.724514	8.988685
Pt028	10.55938	8.08215	10.00141
Pt042	10.4315	7.83289	9.789534
Pt105	9.754888	9.629356	8.194757
Pt088	10.79442	8.909893	7.813781
Pt008	10.81378	8.707359	7.686501
Pt119	12.02963	6.894818	8.28077
Pt079	12.31685	6.942514	7.768184
Pt067	10.77232	7.257388	8.696967
Pt033	10.6248	7.546895	8.554589
Pt030	9.379378	9.014021	8.011228
Pt024	10.55459	8.396605	7.434628
Pt120	11.18488	6.714245	8.417852
Pt040	11.57317	6.942514	7.129283
Pt009	11.93958	6.658212	7.044394
Pt037	10.48482	5.857981	9.08215
Pt095	11.54448	7.228819	6.569856
Pt034	9.759889	7.139551	8.357552
Pt076	10.67507	6.228819	8.294621
Pt048	10.14211	9.207014	5.426265
Pt074	9.303781	6.918863	8.503826
Pt011	12.76466	6.409391	5.523562
Pt039	8.581201	7.055283	8.654636
Pt015	13.11472	6.78136	4.392317
Pt066	9.296916	7.199672	7.5157
Pt041	8.84235	6.70044	8.392318
Pt010	10.73132	6.491853	6.672425
Pt052	10.36413	9.581201	3.584963
Pt038	9.609179	5.754888	7.820179
Pt083	9.789534	6.768184	6.357552
Pt115	9.445015	6.169925	7.066089
Pt025	11.54448	4.321928	6.807355
Pt063	8.787903	5.97728	7.78136
Pt097	10.41469	6.507795	5.584962
Pt020	11.17991	6.37504	4.90689
Pt002	9.643856	6.303781	6
Pt070	8.787903	6.129283	6.857981
Pt036	9.455327	5.523562	6.658212
Pt043	8.731319	5.672425	6.475733
Pt080	9.810572	5.70044	4.954196
Pt082	10.16992	6.149747	3.459432
Pt044	6.870365	5.643856	5.882643
Pt085	8.939579	5.247928	3.807355
Pt035	7.409391	6.149747	4.392317
Pt023	8.154819	5.321928	4.169925
Pt019	9.285402	3.584963	4.754888
Pt032	7.033423	5.523562	4.247928
Pt027	8.276124	5.357552	3
Pt004	6.643856	5.554589	3.169925
Pt106	5	4.459432	5.807355
Pt089	6.768184	4.643856	3.584963
Pt046	6.523562	4.643856	3.321928
Pt087	8.426265	4.169925	1.584962
Pt045	8.159871	3	1.584962
Pt086	6.599913	4.643856	1
